# Supplementary material for: Epigenetic study of early breast cancer (EBC) based on DNA methylation and gene integration analysis
Source: Sci Rep. 2022 Feb 7;12:1989. doi: 10.1038/s41598-022-05486-3 (PMC8821628; doi:10.1038/s41598-022-05486-3)
Supplement: Supplementary file 4 — Supplementary Information 4. [file 41598_2022_5486_MOESM4_ESM.xlsx]

## Sheet: Sheet1
mRNA	siteID	cor	pvalue	methylation	mRNA updown	regulation
ADAMTS5	cg02462195	-0.284853	4.67e-13	hyper	Down	yes
ADAMTS5	cg02800810	-0.357313	3.88e-20	hyper	Down	yes
ADAMTS5	cg12078031	-0.397596	5.94e-25	hyper	Down	yes
ALDH1A2	cg00930873	-0.30954	2.95e-15	hyper	Down	yes
ALDH1A2	cg02888131	-0.26458	2.09e-11	hyper	Down	yes
ALDH1A2	cg03365437	-0.318348	4.31e-16	hyper	Down	yes
ALDH1A2	cg13198321	-0.302861	1.22e-14	hyper	Down	yes
ALDH1L1	cg21601837	-0.263514	2.53e-11	hyper	Down	yes
ALDOC	cg06367117	-0.445776	1.19e-31	hyper	Down	yes
ALDOC	cg14501061	-0.438327	1.53e-30	hyper	Down	yes
ALDOC	cg14668747	-0.449203	3.61e-32	hyper	Down	yes
ALDOC	cg27183188	-0.469955	1.94e-35	hyper	Down	yes
ALX4	cg03442378	-0.205737	2.32e-07	hyper	Down	yes
AMH	cg04052466	0.392191	2.88e-24	hyper	Up
AMH	cg05345154	0.373182	5.91e-22	hyper	Up
AMH	cg11616651	0.335074	9.28e-18	hyper	Up
AMH	cg26000619	0.369625	1.54e-21	hyper	Up
ANGPT4	cg01220680	-0.256001	9.49e-11	hyper	Down	yes
ANGPTL5	cg19531130	-0.206753	2.01e-07	hyper	Down	yes
ANKRD53	cg15165122	-0.469309	2.47e-35	hyper	Down	yes
ARHGAP20	cg03110368	-0.236691	2.42e-09	hyper	Down	yes
ARHGAP20	cg08290076	-0.231243	5.54e-09	hyper	Down	yes
ARNT2	cg02927074	0.37502	3.59e-22	hyper	Up
ASCL2	cg07333715	-0.221308	2.5e-08	hyper	Up
BCAS1	cg08927738	-0.3056	8.36e-15	hypo	Up	yes
BCAS4	cg01997006	0.420026	6.17e-28	hyper	Up
BHMT2	cg08328513	-0.217349	4.48e-08	hyper	Down	yes
C11orf87	cg06719900	-0.24815	3.62e-10	hyper	Down	yes
C2orf40	cg09661951	-0.201291	4.24e-07	hyper	Down	yes
C2orf40	cg14535980	-0.306011	6.28e-15	hyper	Down	yes
C2orf40	cg21838979	-0.352843	1.21e-19	hyper	Down	yes
C2orf88	cg10168635	-0.341723	1.89e-18	hyper	Down	yes
C2orf88	cg11448068	-0.302933	1.2e-14	hyper	Down	yes
CA3	cg05355225	-0.304564	8.53e-15	hyper	Down	yes
CA3	cg08582356	-0.251906	1.92e-10	hyper	Down	yes
CA3	cg10184889	-0.244406	6.74e-10	hyper	Down	yes
CA3	cg17480760	-0.282354	7.59e-13	hyper	Down	yes
CA3	cg18674980	-0.294734	6.52e-14	hyper	Down	yes
CA3	cg21172458	-0.228909	7.94e-09	hyper	Down	yes
CA3	cg21346043	-0.280248	1.14e-12	hyper	Down	yes
CA3	cg22927247	-0.282213	7.8e-13	hyper	Down	yes
CABP1	cg07357346	-0.21318	8.16e-08	hyper	Down	yes
CACHD1	cg24306340	-0.466693	6.54e-35	hyper	Down	yes
CACNA1H	cg09238049	-0.272366	5.03e-12	hypo	Up	yes
CADM3	cg16109680	0.41656	1.84e-27	hypo	Down
CARTPT	cg20798152	-0.230425	6.29e-09	hyper	Up
CAV2	cg12739419	-0.447894	5.7e-32	hyper	Down	yes
CAV2	cg16260298	-0.393635	1.89e-24	hyper	Down	yes
CAV2	cg25274503	-0.328163	4.66e-17	hyper	Down	yes
CCDC108	cg00336164	-0.284582	4.92e-13	hyper	Up
CCDC108	cg13480357	-0.269435	8.65e-12	hyper	Up
CD300LG	cg17313519	-0.254568	1.22e-10	hyper	Down	yes
CDKN1C	cg05090695	-0.287723	2.66e-13	hyper	Down	yes
CDKN1C	cg17265994	-0.385436	1.99e-23	hyper	Down	yes
CDO1	cg02792792	-0.344472	9.67e-19	hyper	Down	yes
CDO1	cg08516516	-0.301691	1.56e-14	hyper	Down	yes
CDO1	cg11036833	-0.345918	6.78e-19	hyper	Down	yes
CDO1	cg12880658	-0.301366	1.67e-14	hyper	Down	yes
CDO1	cg14470895	-0.328647	4.17e-17	hyper	Down	yes
CDO1	cg16265906	-0.303084	1.16e-14	hyper	Down	yes
CDO1	cg16707405	-0.305959	6.35e-15	hyper	Down	yes
CEBPA	cg02493939	-0.300193	2.13e-14	hyper	Down	yes
CEBPA	cg06621373	-0.255028	1.12e-10	hyper	Down	yes
CHL1	cg10603275	-0.276307	2.41e-12	hyper	Down	yes
CHL1	cg19505136	-0.280731	1.04e-12	hyper	Down	yes
CIDEA	cg07204280	-0.26616	1.57e-11	hyper	Down	yes
CIDEA	cg12395205	-0.234202	3.49e-09	hyper	Down	yes
CLDN11	cg11145160	-0.383471	3.46e-23	hyper	Down	yes
CLDN11	cg13879776	-0.355088	6.84e-20	hyper	Down	yes
CLDN5	cg20486569	-0.236791	2.31e-09	hyper	Down	yes
CLDN6	cg02732252	-0.203985	2.94e-07	hyper	Up
CNTD2	cg08871608	0.245816	5.34e-10	hyper	Up
CNTD2	cg19605788	0.23535	2.91e-09	hyper	Up
CRHBP	cg04306063	-0.221465	2.44e-08	hyper	Down	yes
CRHBP	cg13777717	-0.251284	2.13e-10	hyper	Down	yes
CRYAB	cg00514609	-0.41078	1.12e-26	hyper	Down	yes
CRYAB	cg07476508	-0.404395	7.82e-26	hyper	Down	yes
CRYAB	cg10048349	-0.417688	1.29e-27	hyper	Down	yes
CRYAB	cg12947833	-0.514037	3.54e-43	hyper	Down	yes
CRYAB	cg15204861	-0.464794	1.32e-34	hyper	Down	yes
CTXN2	cg06625816	0.2606	4.24e-11	hyper	Up
CX3CL1	cg26644853	-0.413388	4.97e-27	hyper	Down	yes
CXCL2	cg06312813	-0.357434	3.76e-20	hyper	Down	yes
DACT2	cg02825171	-0.394762	1.36e-24	hyper	Down	yes
DBX2	cg02332982	-0.235562	2.81e-09	hyper	Down	yes
DLX4	cg01832036	0.232117	4.83e-09	hyper	Up
DLX4	cg23634124	0.261924	3.36e-11	hyper	Up
DLX5	cg16924616	-0.260216	4.54e-11	hyper	Up
DMGDH	cg08328513	-0.234821	3.16e-09	hyper	Down	yes
DNASE1L2	cg06235653	0.347554	4.53e-19	hyper	Up
DNASE1L2	cg09219877	0.344848	8.82e-19	hyper	Up
DNASE1L2	cg27557378	0.371862	8.45e-22	hyper	Up
DPP10	cg04075191	-0.217512	4.37e-08	hyper	Up
DPP10	cg12666279	-0.229425	7.76e-09	hyper	Up
DPP6	cg00017489	-0.27823	1.67e-12	hyper	Down	yes
DPP6	cg00446413	-0.24846	3.43e-10	hyper	Down	yes
DPP6	cg03532926	-0.260486	4.33e-11	hyper	Down	yes
DPP6	cg11969108	0.454275	6e-33	hypo	Down
DPP6	cg14523847	-0.256957	8.04e-11	hyper	Down	yes
DPP6	cg14564076	-0.234856	3.15e-09	hyper	Down	yes
DPP6	cg15549927	-0.216916	4.77e-08	hyper	Down	yes
DPP6	cg18252309	-0.210861	1.13e-07	hyper	Down	yes
DPP6	cg18940047	-0.25371	1.41e-10	hyper	Down	yes
DPP6	cg19161124	-0.278094	1.72e-12	hyper	Down	yes
DPP6	cg20119106	-0.202021	3.84e-07	hyper	Down	yes
DPP6	cg22620221	-0.264742	2.03e-11	hyper	Down	yes
DPP6	cg27032232	-0.247036	4.36e-10	hyper	Down	yes
EBF1	cg04248271	-0.264724	2.03e-11	hyper	Down	yes
EBF1	cg05056120	-0.325694	8.22e-17	hyper	Down	yes
EBF1	cg05530568	-0.227885	9.55e-09	hyper	Down	yes
EBF1	cg16126280	-0.272043	5.35e-12	hyper	Down	yes
EBF2	cg03150515	0.347363	4.75e-19	hypo	Down
EBF2	cg05487589	0.383481	3.45e-23	hypo	Down
EBF2	cg20944195	0.347649	4.42e-19	hypo	Down
EBF2	cg24295381	-0.242419	9.33e-10	hyper	Down	yes
EBF3	cg04804618	-0.256143	9.26e-11	hyper	Down	yes
EDNRB	cg10016380	-0.235371	2.9e-09	hyper	Down	yes
EDNRB	cg13434989	-0.227331	1.01e-08	hyper	Down	yes
EDNRB	cg15699226	-0.317385	5.33e-16	hyper	Down	yes
EDNRB	cg19650157	-0.245028	6.08e-10	hyper	Down	yes
EDNRB	cg26622320	-0.284616	4.89e-13	hyper	Down	yes
EEF1A2	cg03940047	0.454178	6.22e-33	hyper	Up
EGFR	cg11849717	-0.255288	1.07e-10	hyper	Down	yes
EMX1	cg01695225	0.349731	2.64e-19	hyper	Up
EMX1	cg04965934	0.321844	2.2e-16	hyper	Up
EMX1	cg10136354	0.336	7.45e-18	hyper	Up
EMX1	cg15270150	0.419508	7.27e-28	hyper	Up
EMX1	cg16781647	0.385005	2.25e-23	hyper	Up
EN1	cg20804050	-0.329405	3.5e-17	hyper	Up
ENPP2	cg02534163	-0.476758	1.46e-36	hyper	Down	yes
ENPP2	cg02709432	-0.413891	4.25e-27	hyper	Down	yes
ENPP2	cg04452959	-0.393697	1.86e-24	hyper	Down	yes
ENPP2	cg06998282	-0.468174	3.77e-35	hyper	Down	yes
F7	cg15672437	0.262638	2.96e-11	hyper	Up
F7	cg26593267	0.277469	1.93e-12	hyper	Up
FAM162B	cg02026062	-0.295455	5.63e-14	hyper	Down	yes
FAM162B	cg08071609	-0.336299	6.94e-18	hyper	Down	yes
FCRL3	cg15202552	0.365894	4.16e-21	hypo	Up	yes
FGF2	cg17214107	-0.552554	6.24e-51	hyper	Down	yes
FOXD4L1	cg10602757	0.301785	1.53e-14	hyper	Up
FOXD4L1	cg11496364	0.280149	1.16e-12	hyper	Up
FXYD1	cg07780528	-0.371748	8.71e-22	hyper	Down	yes
FXYD1	cg20441502	0.599606	6.9e-62	hypo	Down
GABRD	cg22817993	0.358467	2.88e-20	hyper	Up
GALR1	cg03502002	-0.202137	3.78e-07	hyper	Down	yes
GIPC2	cg00347563	-0.381976	5.26e-23	hyper	Down	yes
GIPC2	cg04912843	-0.429243	3.14e-29	hyper	Down	yes
GIPC2	cg24496666	-0.40402	8.75e-26	hyper	Down	yes
GIPC2	cg25288420	-0.427677	5.24e-29	hyper	Down	yes
GNAI1	cg25418001	0.37518	3.71e-22	hypo	Down
GPRIN1	cg02098752	0.248227	3.57e-10	hyper	Up
GPX3	cg08891071	-0.295877	5.17e-14	hyper	Down	yes
GPX3	cg13081720	-0.310396	2.46e-15	hyper	Down	yes
GRIA4	cg03243226	-0.217157	4.6e-08	hyper	Down	yes
GRIA4	cg09147777	-0.249985	2.66e-10	hyper	Down	yes
GRIA4	cg11308643	-0.241852	1.02e-09	hyper	Down	yes
GRIA4	cg12754421	-0.213726	7.55e-08	hyper	Down	yes
GRIA4	cg15603568	-0.230392	6.32e-09	hyper	Down	yes
GRIA4	cg20073686	-0.228967	7.87e-09	hyper	Down	yes
GYPC	cg08129583	-0.426178	8.54e-29	hyper	Down	yes
GYPC	cg13901526	-0.468368	3.51e-35	hyper	Down	yes
GYPC	cg15975865	-0.373386	5.6e-22	hyper	Down	yes
GYPC	cg17105014	-0.421066	4.43e-28	hyper	Down	yes
GYPC	cg17848763	-0.477077	1.29e-36	hyper	Down	yes
GYPC	cg19484420	-0.479404	5.27e-37	hyper	Down	yes
GYPC	cg25390440	-0.441153	5.84e-31	hyper	Down	yes
HAS1	cg17657179	-0.20594	2.25e-07	hyper	Down	yes
HEPACAM	cg05768922	-0.239273	1.55e-09	hyper	Down	yes
HIF3A	cg14117138	-0.344064	1.07e-18	hyper	Down	yes
HIF3A	cg19310908	-0.329102	3.75e-17	hyper	Down	yes
HOXA4	cg04317399	-0.519676	2.99e-44	hyper	Down	yes
HOXA4	cg04321618	-0.568187	2.24e-54	hyper	Down	yes
HOXA4	cg06942814	-0.601421	2.39e-62	hyper	Down	yes
HOXA4	cg07317062	-0.510258	1.81e-42	hyper	Down	yes
HOXA4	cg08657492	-0.539317	3.74e-48	hyper	Down	yes
HOXA4	cg11015251	-0.6337	4.87e-71	hyper	Down	yes
HOXA4	cg17457637	-0.472147	8.48e-36	hyper	Down	yes
HOXA4	cg19142026	-0.501712	6.72e-41	hyper	Down	yes
HOXA4	cg24169822	-0.497218	4.31e-40	hyper	Down	yes
HOXA4	cg25952581	-0.580681	2.89e-57	hyper	Down	yes
HOXA5	cg01370449	-0.364162	6.56e-21	hyper	Down	yes
HOXA5	cg19759481	-0.340459	2.56e-18	hyper	Down	yes
HOXA5	cg25307665	-0.362362	1.05e-20	hyper	Down	yes
HOXB13	cg08594218	0.408928	1.97e-26	hyper	Up
HOXB13	cg16557178	0.387727	1.04e-23	hyper	Up
HOXB13	cg21865150	0.425306	1.13e-28	hyper	Up
HOXB13	cg22149137	0.324807	1.01e-16	hyper	Up
HOXC13	cg20104341	0.499924	1.41e-40	hyper	Up
HPSE2	cg08927006	-0.206188	2.18e-07	hyper	Down	yes
HPSE2	cg09511126	-0.209263	1.42e-07	hyper	Down	yes
HPSE2	cg13737332	-0.218421	3.83e-08	hyper	Down	yes
HPSE2	cg17863743	-0.237376	2.11e-09	hyper	Down	yes
HS3ST4	cg02390209	-0.271659	5.74e-12	hyper	Down	yes
HSPB2	cg00514609	-0.433351	8.09e-30	hyper	Down	yes
HSPB2	cg07476508	-0.428788	3.65e-29	hyper	Down	yes
HSPB2	cg10048349	-0.420196	5.84e-28	hyper	Down	yes
HSPB2	cg12947833	-0.55017	2.02e-50	hyper	Down	yes
HSPB2	cg15204861	-0.46215	3.49e-34	hyper	Down	yes
HSPB6	cg00286125	-0.330259	2.87e-17	hyper	Down	yes
HSPB6	cg01405445	-0.321056	2.35e-16	hyper	Down	yes
HSPB6	cg01915791	-0.47702	1.32e-36	hyper	Down	yes
HSPB6	cg13558754	-0.547747	6.58e-50	hyper	Down	yes
HSPB6	cg16615829	-0.334142	1.16e-17	hyper	Down	yes
HSPB6	cg24673765	-0.463072	2.49e-34	hyper	Down	yes
IGF1	cg06652329	-0.219542	3.33e-08	hyper	Down	yes
IGF1	cg23046919	0.52573	1.99e-45	hypo	Down
IGF2BP3	cg07297397	-0.218913	3.56e-08	hyper	Up
IGF2BP3	cg09087961	0.405974	5.31e-26	hypo	Up	yes
IGF2BP3	cg24845234	-0.305568	6.9e-15	hyper	Up
IGF2BP3	cg27135125	-0.27935	1.35e-12	hyper	Up
INA	cg23642747	-0.205743	2.31e-07	hyper	Up
IQSEC3	cg22537167	0.334942	1.02e-17	hypo	Down
IQSEC3	cg24319171	-0.223285	1.86e-08	hyper	Down	yes
ISM1	cg14060111	-0.251097	2.2e-10	hyper	Down	yes
ITGA7	cg24725263	-0.212602	8.86e-08	hyper	Down	yes
ITPKA	cg03177551	0.486328	3.5e-38	hyper	Up
ITPKA	cg08680048	0.334833	9.83e-18	hyper	Up
ITPKA	cg11789612	0.372402	7.3e-22	hyper	Up
ITPKA	cg12386646	0.225944	1.25e-08	hyper	Up
ITPKA	cg26589785	0.467222	5.38e-35	hyper	Up
ITPKA	cg27501645	0.475765	2.14e-36	hyper	Up
ITPRIPL1	cg05497345	-0.521436	1.6e-44	hyper	Down	yes
ITPRIPL1	cg06909469	-0.527981	7.18e-46	hyper	Down	yes
ITPRIPL1	cg08983217	-0.519523	3.2e-44	hyper	Down	yes
ITPRIPL1	cg11270393	-0.354408	8.13e-20	hyper	Down	yes
ITPRIPL1	cg13997864	-0.461235	4.88e-34	hyper	Down	yes
ITPRIPL1	cg17932631	-0.567394	3.38e-54	hyper	Down	yes
ITPRIPL1	cg18720905	-0.485373	5.1e-38	hyper	Down	yes
ITPRIPL1	cg24161793	-0.5581	3.92e-52	hyper	Down	yes
JAM2	cg09704750	-0.276395	3.02e-12	hyper	Down	yes
KCNA2	cg22165175	-0.357285	3.9e-20	hyper	Down	yes
KCNE1	cg08287724	-0.22299	1.95e-08	hyper	Down	yes
KIF1A	cg12431299	-0.313395	1.28e-15	hyper	Up
KIT	cg17854066	0.313515	1.25e-15	hypo	Down
KL	cg09886946	-0.258934	5.69e-11	hyper	Down	yes
KL	cg21545902	-0.241245	1.13e-09	hyper	Down	yes
KL	cg23282559	-0.335821	7.78e-18	hyper	Down	yes
KLF14	cg06038655	-0.286293	3.84e-13	hyper	Down	yes
KLHL29	cg02338778	-0.439953	8.79e-31	hyper	Down	yes
KLHL29	cg17419888	-0.412432	6.69e-27	hyper	Down	yes
LDB2	cg08899626	-0.249792	2.74e-10	hyper	Down	yes
LEP	cg00840332	-0.332841	1.57e-17	hyper	Down	yes
LEP	cg07464571	-0.329678	3.28e-17	hyper	Down	yes
LEP	cg12782180	-0.355116	6.79e-20	hyper	Down	yes
LEP	cg19594666	-0.347104	5.06e-19	hyper	Down	yes
LEPR	cg00630958	-0.286662	3.27e-13	hyper	Down	yes
LEPR	cg03514351	-0.301174	1.74e-14	hyper	Down	yes
LEPR	cg08234308	-0.273863	3.81e-12	hyper	Down	yes
LHX1	cg00574563	0.263644	2.47e-11	hyper	Up
LHX1	cg06490225	0.270815	6.71e-12	hyper	Up
LHX1	cg15291243	0.216049	5.41e-08	hyper	Up
LHX2	cg12002589	0.372747	6.65e-22	hyper	Up
LHX2	cg13492692	0.226664	1.12e-08	hyper	Up
LHX2	cg14071579	0.344623	3.35e-18	hyper	Up
LHX2	cg14093715	0.223022	1.94e-08	hyper	Up
LHX2	cg14425564	0.210046	1.27e-07	hyper	Up
LIMS2	cg06107159	-0.379667	1e-22	hyper	Down	yes
LMOD1	cg02970525	-0.286754	3.22e-13	hyper	Down	yes
LMOD1	cg12730843	-0.282207	7.81e-13	hyper	Down	yes
LMOD1	cg16903217	-0.242118	9.8e-10	hyper	Down	yes
LMOD1	cg16966962	-0.254819	1.16e-10	hyper	Down	yes
LPL	cg07072366	-0.241529	1.08e-09	hyper	Down	yes
LYPD1	cg00937742	-0.249486	2.99e-10	hyper	Up
MAP1LC3C	cg07315010	-0.214019	7.24e-08	hyper	Down	yes
MAPK15	cg24013620	-0.202455	3.62e-07	hyper	Up
MAST1	cg05068987	0.208259	1.63e-07	hyper	Up
MAST1	cg06537894	0.210514	1.19e-07	hyper	Up
MAST1	cg26571127	0.283064	6.61e-13	hyper	Up
MGLL	cg18274619	-0.303583	1.05e-14	hyper	Down	yes
MME	cg03648334	-0.289534	1.86e-13	hyper	Down	yes
MME	cg07862554	-0.326647	6.61e-17	hyper	Down	yes
MNX1	cg00143249	0.322252	1.8e-16	hyper	Up
MNX1	cg25287257	0.463863	1.86e-34	hyper	Up
MRGPRF	cg03465499	-0.266405	1.5e-11	hyper	Down	yes
MUC1	cg02386822	-0.231692	5.16e-09	hypo	Up	yes
MYLK	cg00268185	-0.262811	2.87e-11	hyper	Down	yes
MYLK	cg27345757	-0.273412	4.14e-12	hyper	Down	yes
NAALAD2	cg14304817	-0.211253	1.07e-07	hyper	Down	yes
NAT8L	cg19300568	-0.28277	7e-13	hyper	Down	yes
NDRG2	cg18081258	-0.631419	2.17e-70	hyper	Down	yes
NKAIN1	cg08847173	0.399743	3.15e-25	hyper	Up
NKAPL	cg10253847	-0.556986	6.87e-52	hyper	Down	yes
NKAPL	cg17384889	-0.539669	3.17e-48	hyper	Down	yes
NKAPL	cg18675097	-0.685313	2.63e-87	hyper	Down	yes
NKAPL	cg18694169	-0.590408	1.33e-59	hyper	Down	yes
NKX2-5	cg19923650	0.346383	6.05e-19	hyper	Up
NRG2	cg01167755	-0.251772	1.96e-10	hyper	Down	yes
NRN1	cg01807407	-0.280751	1.33e-12	hyper	Down	yes
NRN1	cg07593839	-0.404484	7.61e-26	hyper	Down	yes
NRN1	cg08827756	-0.362241	1.08e-20	hyper	Down	yes
NRN1	cg10223827	-0.391981	3.06e-24	hyper	Down	yes
NRN1	cg11564981	-0.393999	1.7e-24	hyper	Down	yes
NRN1	cg13021333	-0.362742	9.51e-21	hyper	Down	yes
NRN1	cg13773570	-0.422068	3.21e-28	hyper	Down	yes
NXPH1	cg01994275	0.211556	1.03e-07	hyper	Up
NXPH1	cg07511564	0.208808	1.51e-07	hyper	Up
NXPH1	cg11642377	0.221213	2.54e-08	hyper	Up
NXPH1	cg24529280	0.210254	1.24e-07	hyper	Up
ONECUT1	cg12421755	0.200976	4.52e-07	hyper	Up
ONECUT1	cg12561924	0.285761	3.91e-13	hyper	Up
ONECUT2	cg10835584	0.292607	1e-13	hyper	Up
ONECUT2	cg20956738	0.255126	1.1e-10	hyper	Up
ONECUT2	cg24771804	0.329368	3.53e-17	hyper	Up
OR2L13	cg04028570	-0.342963	1.4e-18	hyper	Down	yes
OTP	cg07336617	0.278209	1.68e-12	hyper	Up
OTP	cg16304215	0.332655	1.64e-17	hyper	Up
OTP	cg16666329	0.264095	2.28e-11	hyper	Up
OTP	cg25780671	0.275297	2.91e-12	hyper	Up
OTX1	cg01940425	-0.28616	3.61e-13	hyper	Up
OTX1	cg21472506	0.218356	3.87e-08	hyper	Up
OVCH2	cg04793268	0.399111	1.41e-24	hypo	Down
OVCH2	cg13563074	0.352172	1.43e-19	hypo	Down
PAMR1	cg20027133	-0.33308	1.49e-17	hyper	Down	yes
PAMR1	cg27635267	-0.279432	1.33e-12	hyper	Down	yes
PCSK1	cg17803175	-0.213487	7.81e-08	hyper	Up
PDE1C	cg02914422	-0.359868	2.01e-20	hyper	Down	yes
PDE2A	cg16640865	0.430697	1.95e-29	hypo	Down
PDX1	cg25299895	0.239458	1.6e-09	hyper	Up
PITX1	cg06933574	-0.248961	3.16e-10	hypo	Up	yes
PKDCC	cg17892159	-0.245693	5.45e-10	hyper	Down	yes
PLAC9	cg04850286	-0.256917	9.31e-11	hyper	Down	yes
PLCXD3	cg25950625	-0.258811	5.81e-11	hyper	Down	yes
PLSCR4	cg07038342	-0.328816	4.5e-17	hyper	Down	yes
PLSCR4	cg24315815	-0.324611	1.05e-16	hyper	Down	yes
POU4F1	cg01994205	-0.221685	2.37e-08	hyper	Up
POU4F1	cg06675375	0.252456	1.75e-10	hyper	Up
POU4F1	cg08097882	-0.231745	5.12e-09	hyper	Up
POU4F1	cg09010671	-0.2108	1.14e-07	hyper	Up
POU4F1	cg15604467	-0.20217	3.77e-07	hyper	Up
POU4F1	cg17957186	-0.227381	1e-08	hyper	Up
POU4F1	cg21264189	-0.2182	3.95e-08	hyper	Up
PPP1R14A	cg02571816	-0.349973	2.48e-19	hyper	Down	yes
PPP1R14A	cg08196968	-0.282296	7.67e-13	hyper	Down	yes
PPP1R14A	cg09515953	-0.33084	2.51e-17	hyper	Down	yes
PPP1R14A	cg22557662	-0.318521	4.14e-16	hyper	Down	yes
PPP2R2C	cg02556634	0.427887	4.9e-29	hyper	Up
PPP2R2C	cg25542878	0.268073	1.11e-11	hyper	Up
PRC1	cg01407062	-0.311026	3.59e-15	hypo	Up	yes
PREX2	cg13652336	-0.26228	3.15e-11	hyper	Down	yes
PRRT4	cg22491548	-0.236124	2.57e-09	hyper	Down	yes
PTK6	cg17474524	-0.449559	3.18e-32	hypo	Up	yes
PTRF	cg06968912	-0.434343	5.81e-30	hyper	Down	yes
PTRF	cg27576485	-0.206627	2.09e-07	hyper	Down	yes
PYY	cg01474257	0.329042	3.81e-17	hyper	Up
PYY	cg05951576	0.215484	5.87e-08	hyper	Up
PYY	cg25830696	0.344065	1.07e-18	hyper	Up
RDH5	cg11317254	-0.277829	1.81e-12	hyper	Down	yes
RET	cg07825347	0.303692	1.02e-14	hyper	Up
RGS7	cg06833778	0.25566	1.01e-10	hypo	Up	yes
S1PR1	cg17859448	-0.332803	1.59e-17	hyper	Down	yes
SCN3B	cg15457899	-0.344236	1.02e-18	hyper	Down	yes
SCN4A	cg19881928	-0.219997	3.28e-08	hyper	Down	yes
SDPR	cg06352750	-0.289069	2.04e-13	hyper	Down	yes
SDPR	cg08390172	-0.307541	4.53e-15	hyper	Down	yes
SGCZ	cg26925231	-0.229867	6.85e-09	hyper	Down	yes
SHE	cg02457680	-0.434486	5.54e-30	hyper	Down	yes
SHE	cg05637536	-0.472082	8.69e-36	hyper	Down	yes
SHE	cg18081940	-0.415338	2.71e-27	hyper	Down	yes
SHISA3	cg01565320	-0.269769	8.13e-12	hyper	Down	yes
SHISA3	cg14866200	-0.273957	3.74e-12	hyper	Down	yes
SHISA3	cg23684249	-0.278152	1.7e-12	hyper	Down	yes
SIM2	cg00698204	0.277603	1.88e-12	hyper	Up
SIM2	cg01090834	0.50795	4.85e-42	hyper	Up
SIM2	cg02553516	0.423514	2.02e-28	hyper	Up
SIM2	cg04648480	0.283264	6.36e-13	hyper	Up
SIM2	cg10456990	0.403749	9.5e-26	hyper	Up
SIM2	cg15750546	0.535064	2.75e-47	hyper	Up
SIM2	cg16001495	0.393714	1.85e-24	hyper	Up
SIM2	cg19498960	0.333881	1.23e-17	hyper	Up
SIM2	cg24080247	0.413235	5.22e-27	hyper	Up
SIM2	cg24354581	0.463737	1.95e-34	hyper	Up
SIM2	cg26938272	-0.266852	1.39e-11	hyper	Up
SLC17A9	cg26733301	-0.262339	3.12e-11	hyper	Up
SLC22A3	cg07883823	-0.296133	4.91e-14	hyper	Down	yes
SLC22A3	cg22117918	-0.305759	6.62e-15	hyper	Down	yes
SLC7A10	cg18031850	-0.285565	4.06e-13	hyper	Down	yes
SOX11	cg08526991	-0.365596	4.5e-21	hyper	Up
SOX11	cg18449120	-0.413153	5.35e-27	hyper	Up
SOX11	cg24837370	-0.331686	2.18e-17	hyper	Up
SOX17	cg00123055	-0.382321	4.78e-23	hyper	Down	yes
SOX17	cg02222728	-0.335208	8.99e-18	hyper	Down	yes
SOX17	cg02919422	-0.377113	2.02e-22	hyper	Down	yes
SOX17	cg03329976	-0.257993	6.71e-11	hyper	Down	yes
SOX17	cg08044097	-0.374942	3.67e-22	hyper	Down	yes
SOX17	cg09626193	-0.217075	4.66e-08	hyper	Down	yes
SOX17	cg11214140	-0.257632	7.15e-11	hyper	Down	yes
SOX17	cg12883523	-0.319206	3.56e-16	hyper	Down	yes
SOX17	cg15186181	-0.235835	2.69e-09	hyper	Down	yes
SOX17	cg15710198	-0.277021	2.1e-12	hyper	Down	yes
SOX17	cg24150172	-0.237939	1.93e-09	hyper	Down	yes
SOX17	cg24928391	-0.260217	4.54e-11	hyper	Down	yes
SOX17	cg26059468	-0.238925	1.64e-09	hyper	Down	yes
SPHKAP	cg00423153	-0.229402	7.36e-09	hyper	Down	yes
SPHKAP	cg06092815	-0.290567	1.51e-13	hyper	Down	yes
SPHKAP	cg10959353	-0.248429	3.45e-10	hyper	Down	yes
SPHKAP	cg12001304	-0.297165	3.97e-14	hyper	Down	yes
SPHKAP	cg22190437	-0.28775	2.64e-13	hyper	Down	yes
SPRY2	cg16766325	-0.427754	5.11e-29	hyper	Down	yes
SPTBN1	cg08074907	-0.349626	2.71e-19	hyper	Down	yes
SPTBN1	cg15602548	0.599887	5.86e-62	hypo	Down
SSTR1	cg04573550	-0.242721	8.88e-10	hyper	Down	yes
SSTR1	cg10746542	-0.216026	5.42e-08	hyper	Down	yes
SSTR1	cg23248887	-0.210607	1.18e-07	hyper	Down	yes
SYN2	cg02700894	-0.382109	5.07e-23	hyper	Down	yes
SYN2	cg10245988	-0.391165	3.87e-24	hyper	Down	yes
SYN2	cg15873301	-0.40499	6.53e-26	hyper	Down	yes
SYN2	cg20888142	-0.405967	4.86e-26	hyper	Down	yes
SYN2	cg22839075	-0.335357	8.68e-18	hyper	Down	yes
SYNGR3	cg04514123	0.23742	2.09e-09	hyper	Up
SYNGR3	cg05915293	0.246202	5.01e-10	hyper	Up
TBX15	cg00173504	-0.294157	7.33e-14	hyper	Down	yes
TBX15	cg02177231	-0.462272	3.34e-34	hyper	Down	yes
TBX15	cg03989260	-0.501579	7.1e-41	hyper	Down	yes
TBX15	cg04550737	-0.29063	1.49e-13	hyper	Down	yes
TBX15	cg06204711	-0.274267	3.53e-12	hyper	Down	yes
TBX15	cg07820868	-0.382942	4.01e-23	hyper	Down	yes
TBX15	cg15513743	-0.508702	3.52e-42	hyper	Down	yes
TBX15	cg21392341	-0.318186	4.46e-16	hyper	Down	yes
TBX15	cg23588217	-0.404331	7.97e-26	hyper	Down	yes
TBX15	cg24475782	-0.279036	1.43e-12	hyper	Down	yes
TBX15	cg25340966	-0.291055	1.37e-13	hyper	Down	yes
TBX15	cg25755283	-0.244599	6.53e-10	hyper	Down	yes
TBX15	cg26104752	-0.230594	6.13e-09	hyper	Down	yes
TBX20	cg02008154	-0.239063	1.61e-09	hyper	Up
TBX20	cg11117878	0.254156	1.31e-10	hyper	Up
TBX20	cg17985646	-0.211055	1.1e-07	hyper	Up
TEPP	cg08699646	-0.32877	5.11e-17	hyper	Down	yes
TLX1	cg03020810	-0.264553	2.1e-11	hyper	Up
TLX1	cg05329692	-0.249444	2.91e-10	hyper	Up
TLX1	cg08908184	-0.2625	3.03e-11	hyper	Up
TLX1	cg20615879	-0.203429	3.39e-07	hyper	Up
TLX1	cg25741023	-0.229558	7.19e-09	hyper	Up
TMEM132C	cg00579520	-0.461971	3.73e-34	hyper	Down	yes
TMEM132C	cg00698908	-0.337007	5.87e-18	hyper	Down	yes
TMEM132C	cg06164660	-0.258289	6.37e-11	hyper	Down	yes
TMEM132C	cg10406124	-0.322465	1.71e-16	hyper	Down	yes
TMEM132C	cg26682580	-0.285522	4.1e-13	hyper	Down	yes
TMEM220	cg00549475	-0.520155	2.42e-44	hyper	Down	yes
TMEM220	cg02025583	-0.656609	7.3e-78	hyper	Down	yes
TRH	cg11940285	-0.208561	1.57e-07	hyper	Up
TSLP	cg15739437	0.595402	7.8e-61	hypo	Down
USP44	cg03308628	-0.402257	1.49e-25	hyper	Down	yes
USP44	cg07783282	-0.47273	6.8e-36	hyper	Down	yes
USP44	cg13879483	-0.549984	2.21e-50	hyper	Down	yes
USP44	cg17368254	-0.365912	4.14e-21	hyper	Down	yes
USP44	cg22538054	-0.385297	2.07e-23	hyper	Down	yes
USP44	cg22802813	-0.519593	3.1e-44	hyper	Down	yes
USP44	cg23982858	-0.431452	1.52e-29	hyper	Down	yes
VSTM2A	cg21179088	-0.26356	2.51e-11	hyper	Up
WDR86	cg17881007	-0.402711	1.3e-25	hyper	Down	yes
ZBTB16	cg25744613	-0.340741	2.4e-18	hyper	Down	yes
ZIC1	cg05095591	-0.202365	3.67e-07	hyper	Up
ZIC1	cg12204258	0.253618	2.01e-10	hyper	Up
ZIC1	cg12965599	-0.235074	3.13e-09	hyper	Up
ZIC1	cg24686610	-0.206149	2.5e-07	hyper	Up
ZIC2	cg17882660	0.204144	2.88e-07	hyper	Up
ZMYND10	cg03297783	0.337611	5.08e-18	hyper	Up
ZMYND10	cg04540383	0.341593	1.95e-18	hyper	Up
